# Supplementary material for: Trends and Inequalities in the Incidence of Acute Myocardial Infarction among Beijing Townships, 2007–2018
Source: Int J Environ Res Public Health. 2021 Nov 23;18(23):12276. doi: 10.3390/ijerph182312276 (PMC8656834; doi:10.3390/ijerph182312276)
Supplement: Supplementary file 1 [file ijerph-18-12276-s001.zip]

Archive with 1 entries (1 files):
- ijerph-1442050-supplementary.pdf
